# Supplementary material for: Synergistic Strategies in Prostate Cancer Therapy: Electrochemotherapy and Electromagnetic Hyperthermia
Source: Pharmaceutics. 2024 Aug 23;16(9):1109. doi: 10.3390/pharmaceutics16091109 (PMC11435295; doi:10.3390/pharmaceutics16091109)
Supplement: Supplementary file 1 [file pharmaceutics-16-01109-s001.zip]

Archive with 1 entries (1 files):
- pharmaceutics-3134810-supplementary.pdf
